# Supplementary material for: Deformation of a Red Blood Cell in a Narrow Rectangular Microchannel
Source: Micromachines (Basel). 2019 Mar 21;10(3):199. doi: 10.3390/mi10030199 (PMC6470855; doi:10.3390/mi10030199)
Supplement: Supplementary file 1 [file micromachines-10-00199-s001.zip]

Archive with 17 entries (14 files):
- Videos/
- Videos/.DS_Store
- __MACOSX/
- __MACOSX/Videos/
- __MACOSX/Videos/._.DS_Store
- Videos/Video_S1.mov
- __MACOSX/Videos/._Video_S1.mov
- Videos/Video_S2.mov
- __MACOSX/Videos/._Video_S2.mov
- Videos/Video_S3.mov
- __MACOSX/Videos/._Video_S3.mov
- Videos/Video_S6.mov
- __MACOSX/Videos/._Video_S6.mov
- Videos/Video_S4.mov
- __MACOSX/Videos/._Video_S4.mov
- Videos/Video_S5.mov
- __MACOSX/Videos/._Video_S5.mov
